# Supplementary material for: Metagenomic, Metabolomic, and Functional Evaluation of Kimchi Broth Treated with Light-Emitting Diodes (LEDs)
Source: Metabolites. 2021 Jul 22;11(8):472. doi: 10.3390/metabo11080472 (PMC8401942; doi:10.3390/metabo11080472)
Supplement: Supplementary file 1 [file metabolites-11-00472-s001.zip]

Archive with 1 entries (1 files):
- metabolites-1293187-supplementary.pdf
